# Supplementary material for: Plant tissue analysis as a tool for predicting fertiliser needs for low cyanogenic glucoside levels in cassava roots: An assessment of its possible use
Source: PLoS One. 2020 Feb 13;15(2):e0228641. doi: 10.1371/journal.pone.0228641 (PMC7018020; doi:10.1371/journal.pone.0228641)
Supplement: S1 Dataset — (XLSX) [file pone.0228641.s001.xlsx]

## Sheet: Sheet1
YEAR	BLOCK	VARIETY	FERTILISER	HCN_ppm	N%	P%	K%	Ca%	Mg%	Zn_ppm	Height_cm	Stem_diameter	Dry_Matter%
1	1	V1	N0P0K0	111	4.83	0.39	1.79		0.22	49.63	264	2.1	25.87
1	1	V1	N0P0K1	103	4.48	0.35	1.61	0.05	0.21	45.13	193	1.8	24.14
1	1	V1	N1P1K1	162	6.76	0.51	1.71	0.04	0.18	34.63	215	2.3	25.48
1	1	V1	N2P2K2	191	5.81	0.62	1.79	0.04	0.21		236	2.3	23.16
1	1	V2	N0P0K0		3.82	0.39	2.1	0.04	0.2	48.13	82	0.9	26.69
1	1	V2	N0P0K1	21	4.2	0.5	1.89	0.04	0.22	52.63	137	1.4	26.77
1	1	V2	N1P1K1	56	5.5	0.51	2.06	0.02	0.21	42.88	186	2.5	25.57
1	1	V2	N2P2K2	34	6.34	0.62	2.35	0.02	0.21	45.13	239	2.5	26.17
1	1	V3	N0P0K0	12	3.68	0.36	1.67	0.1	0.25	39.88	143	1.7	26.83
1	1	V3	N0P0K1	11	3.64	0.39	1.74	0.07	0.21	42.13	136	1.6	25.89
1	1	V3	N1P1K1	18	4.73	0.28	1.83	0.06	0.2	30.13	176	2.2	25.48
1	1	V3	N2P2K2	19	4.97	0.41	1.93	0.06	0.21	39.13	136	2.1	28.43
1	1	V4	N0P0K0	35	4.17	0.46	2	0.04	0.19	39.88	141	1.4	26.98
1	1	V4	N0P0K1	26	3.85	0.4	2	0.05	0.17	39.13	100	1	27.15
1	1	V4	N1P1K1	32	4.87	0.41	1.89	0.04	0.18	24.13	133	1.9	28.84
1	1	V4	N2P2K2	56	5.53	0.32	2.1	0.04	0.19	33.13	153	1.9	26.51
1	2	V1	N0P0K0	120	4.52	0.4	2.34	0.05	0.21	32.38	221	2	27.43
1	2	V1	N0P0K1	90	3.92	0.38	2.37	0.05	0.21	39.13	147	1.6	28.4
1	2	V1	N1P1K1	144	5.32	0.37	2.32	0.04	0.22	35.38	271	2.3	30.67
1	2	V1	N2P2K2		5.71	0.47	2.41	0.04	0.21	32.38	294	2.6	28.05
1	2	V2	N0P0K0	29	4.1	0.54	2.02	0.05	0.21	48.13	162	1.8	27.6
1	2	V2	N0P0K1	27	3.82	0.37	2.03	0.05	0.22	45.88	161	1.7	27.8
1	2	V2	N1P1K1	34	5.81	0.42	2.37	0.03	0.22	45.13	240	2.5	30.1
1	2	V2	N2P2K2	36	5.88	0.4	2.23	0.03	0.2	37.63	184	2.3	30.42
1	2	V3	N0P0K0	19	3.71	0.44	2.19	0.06	0.22	39.88	169	1.8	27.48
1	2	V3	N0P0K1	14	3.99	0.47	2.57	0.06	0.22		150	1.6	28.94
1	2	V3	N1P1K1	16	4.73	0.37	2.54	0.06	0.22	49.63	206	2.5	29.95
1	2	V3	N2P2K2	16	4.76	0.42	2.13	0.05	0.19	39.88	191	2.4	29.5
1	2	V4	N0P0K0	34	4.24	0.39	2.19	0.04	0.18	45.13	133	1.4	28.33
1	2	V4	N0P0K1	39	4.24	0.49	2.06	0.05	0.19	39.88	148	1.6	29.18
1	2	V4	N1P1K1	31	4.66	0.38	2.12	0.04	0.17	30.88	140	1.7	30.4
1	2	V4	N2P2K2	56	5.46	0.44	2.34	0.03	0.19	41.38	163	2.3	30.44
1	3	V1	N0P0K0	95	3.75	0.39	2.32	0.05	0.21	39.88	162	1.6	27.72
1	3	V1	N0P0K1	104	3.57	0.33	2.15	0.06	0.21	36.13	140	1.6	28.39
1	3	V1	N1P1K1	136	4.66	0.38	2.29	0.04	0.19	25.63	194	2.1	31.68
1	3	V1	N2P2K2	187	5.5	0.48	2.54	0.04	0.21	30.13	213	2.5	27.83
1	3	V2	N0P0K0	29	3.96	0.53	2.32	0.03	0.2	38.38	147	1.6	26.63
1	3	V2	N0P0K1	19	3.5	0.47	2.39	0.04	0.22	39.88	125	1.7	26.7
1	3	V2	N1P1K1	42	5.53	0.37	2.55	0.03	0.21	36.13	171	2.1	27.27
1	3	V2	N2P2K2	42	5.88	0.36	2.51	0.03	0.2	35.38	189	2.1	27.06
1	3	V3	N0P0K0	21	3.29	0.34	2.31		0.19	47.38	189	1.3	25.89
1	3	V3	N0P0K1	11	3.26	0.26	2.16	0.1	0.19	51.13	98	0.8	27.58
1	3	V3	N1P1K1	16	4.03	0.3	2.47	0.08	0.22	27.88	133	2.2	31.13
1	3	V3	N2P2K2	14	4.48	0.3	2.39	0.08	0.2	33.13	148	1.7	35.16
1	3	V4	N0P0K0	29	3.71	0.35	2.35	0.03	0.18	34.63	123	1.2	28.8
1	3	V4	N0P0K1	32	3.15	0.32	2.22	0.06	0.18	30.13	99	1.2	27.86
1	3	V4	N1P1K1	32	3.99	0.28	2.34	0.05	0.18	24.13	119	1.8	26.09
1	3	V4	N2P2K2	50	4.62	0.39	2.5	0.05	0.18	21.88	132	2	28.6
2	1	V1	N0P0K0	129.35	5.78	0.353	1.25	0.32	0.18	44.44	335	1.94	21.02
2	1	V1	N0P0K1	136.06	6.72	0.388	1.33	0.25	0.17	47.74	335	2.52	25.83
2	1	V1	N1P1K1	163.98	6.44	0.417	1.21	0.23	0.16	47.74	297	2.73	25.49
2	1	V1	N2P2K2	191.63	5.99	0.379	1.09	0.23	0.14	41.14	345	2.85	23.02
2	1	V2	N0P0K0	24.75	5.71	0.371	1.39	0.29	0.17	51.04	248	2.54	25.53
2	1	V2	N0P0K1	44.09	5.5	0.304	1.15	0.32	0.17	51.04	251	2.27	28.69
2	1	V2	N1P1K1		5.08	0.303	1.19	0.34	0.15	44.44	274	2.37	30.47
2	1	V2	N2P2K2	38.41	5.71	0.339	1.41	0.34	0.17	51.04	326	2.54	28.47
2	1	V3	N0P0K0	19.24	5.39	0.347	1.21	0.27	0.16	37.84	267	2.04	34.78
2	1	V3	N0P0K1	22.67	5.22	0.304	1.15	0.32	0.16	37.84	266	2.23	34.56
2	1	V3	N1P1K1	14.06	5.99	0.4	1.45	0.23	0.16	37.84	321	2.38	33.09
2	1	V3	N2P2K2	26.5	6.09	0.394	1.33	0.23	0.16	41.14	287	2.61	34.41
2	1	V4	N0P0K0	50.36	5.46	0.28	1.19	0.32	0.14	44.44	210	2.21	32.77
2	1	V4	N0P0K1	62.27	5.29	0.25	1.19	0.32	0.16	51.04	225	2.07	32.35
2	1	V4	N1P1K1	54.58	5.71	0.337	1.21	0.27	0.14	37.84	218	1.88	32.09
2	1	V4	N2P2K2	53.59	5.88	0.223	0.94	0.32	0.15	37.84	225	2.11	31.54
2	2	V1	N0P0K0	163	5.36	0.307	1.02	0.27	0.17	60.94	258	2.22	23.24
2	2	V1	N0P0K1	150.55	5.11	0.268	0.98	0.29	0.16	47.74	308	2.45	20.36
2	2	V1	N1P1K1	119	5.15	0.233	0.94	0.25	0.17	44.44	300	2.45	19.8
2	2	V1	N2P2K2	182.42	5.92	0.346	1.13	0.29	0.15		277	2.64	17.46
2	2	V2	N0P0K0	35.46	5.04	0.265	1.19	0.32	0.24	47.74	306	2.14	29.91
2	2	V2	N0P0K1	44.25	5.29	0.276	1.06	0.34	0.19	41.14	305	2.15	27.59
2	2	V2	N1P1K1	47.59	5.43	0.262	1.27	0.29	0.18	44.44	251	2.58	25.47
2	2	V2	N2P2K2	39.6	5.6	0.321	1.29	0.32	0.15	44.44	311	2.34	22.12
2	2	V3	N0P0K0	13.27	5.11	0.263	1.08	0.27	0.16	44.44	296	2.34	29.12
2	2	V3	N0P0K1	16.9	5.04	0.224	0.9	0.32	0.17	44.44	294	2.33	31.38
2	2	V3	N1P1K1	20.84	5.18	0.273	1.11	0.27	0.17	47.74	300	2.44	28.21
2	2	V3	N2P2K2	19.24	5.36	0.276	1.06	0.32	0.15	34.54	324	2.56	34.96
2	2	V4	N0P0K0	50.26	5.22	0.271	1.13	0.32	0.14	47.74	232	2.13	32.59
2	2	V4	N0P0K1	52.44	5.43	0.328			0.15	44.44	200	1.93	29.38
2	2	V4	N1P1K1	43.89	5.36	0.305	1.23	0.29	0.16	24.64	253	2.22	32.37
2	2	V4	N2P2K2	47.45	5.6	0.273	1.15	0.36	0.15	44.44	228	2.22	32.13
2	3	V1	N0P0K0	134.74	4.9	0.186	0.74	0.32	0.17	37.84	233	1.82	22.22
2	3	V1	N0P0K1	108.36	4.59	0.201	0.7	0.39	0.18	44.44	197	1.64	22.86
2	3	V1	N1P1K1
2	3	V1	N2P2K2	152.7	5.74	0.298	1	0.32	0.19	24.64	335	2.76	25.17
2	3	V2	N0P0K0	35.92	4.66	0.229	0.86	0.32	0.16	57.64	280	1.62	31.93
2	3	V2	N0P0K1	53.86	4.41	0.242	1.04	0.34	0.18	57.64	220	1.8	29.19
2	3	V2	N1P1K1	62.85	4.94	0.24	1.04	0.32	0.16	34.54	300	2.5	33.99
2	3	V2	N2P2K2	41.32	5.25	0.288	0.98	0.34	0.19	37.84	288	2.3	39.34
2	3	V3	N0P0K0	20.55	4.62	0.218	0.88	0.34	0.15	34.54	259	2.22	33.19
2	3	V3	N0P0K1	22.51	4.9	0.266	1.08	0.27	0.14	37.84	290	2.42	32.62
2	3	V3	N1P1K1	20.39	4.94	0.28	0.92	0.29	0.15	21.34	289	2.39	35.52
2	3	V3	N2P2K2	22.67	5.08	0.275	1.06	0.29	0.15	24.64	316	2.28	34.87
2	3	V4	N0P0K0	62.67	5.22	0.252	0.92	0.32	0.15	37.84	204	2.22	34.2
2	3	V4	N0P0K1	74.65	5.04	0.278	1	0.29	0.15	24.64	202	2.13	32.61
2	3	V4	N1P1K1	66.53	5.22	0.201	0.94	0.32	0.14	21.34	241	2.39	32.23
2	3	V4	N2P2K2	52.5	5.36	0.271	0.98	0.32	0.15	24.64	271	2.42	29.71
