# Supplementary material for: Plant tissue analysis as a tool for predicting fertiliser needs for low cyanogenic glucoside levels in cassava roots: An assessment of its possible use
Source: PLoS One. 2020 Feb 13;15(2):e0228641. doi: 10.1371/journal.pone.0228641 (PMC7018020; doi:10.1371/journal.pone.0228641)
Supplement: S2 Dataset — (XLSX) [file pone.0228641.s002.xlsx]

## Sheet: LeafHCN
Block	Variety	Fertiliser	HCN
1	V1	Control	68.51
1	V1	K	41.18
1	V1	NPK1	108.9
1	V1	NPK2	190.87
1	V3	Control	42.77
1	V3	K	54.65
1	V3	NPK1	71.68
1	V3	NPK2
2	V1	Control	86.72
2	V1	K	63.36
2	V1	NPK1	175.82
2	V1	NPK2	236.41
2	V3	Control	75.24
2	V3	K	53.06
2	V3	NPK1	78.41
2	V3	NPK2	107.32
4	V1	Control	116.42
4	V1	K	80.39
4	V1	NPK1	115.24
4	V1	NPK2	293.04
4	V3	Control	31.68
4	V3	K	51.08
4	V3	NPK1	83.56
4	V3	NPK2	84.35
5	V1	Control	123.16
5	V1	K	75.64
5	V1	NPK1	170.28
5	V1	NPK2	246.71
5	V3	Control	49.9
5	V3	K	67.32
5	V3	NPK1	77.22
5	V3	NPK2	70.09
6	V1	Control	104.94
6	V1	K	74.05
6	V1	NPK1	139.39
6	V1	NPK2	200.77
6	V3	Control
6	V3	K
6	V3	NPK1	62.17
6	V3	NPK2	80.39
